# Supplementary material for: Heterotrimeric G Protein-Mediated Signaling Is Involved in Stress-Mediated Growth Inhibition in Arabidopsis thaliana
Source: Int J Mol Sci. 2023 Jul 3;24(13):11027. doi: 10.3390/ijms241311027 (PMC10342085; doi:10.3390/ijms241311027)
Supplement: Supplementary file 1 [file ijms-24-11027-s001.zip]

Archive with 1 entries (1 files):
- ijms-2469809-supplementary.pdf
